# Supplementary material for: Development of a coding SNP panel for tracking the origin of whole-exome sequencing samples
Source: BMC Genomics. 2024 Feb 5;25:142. doi: 10.1186/s12864-024-10052-4 (PMC10840194; doi:10.1186/s12864-024-10052-4)
Supplement: Supplementary file 2 — Additional file 2. [file 12864_2024_10052_MOESM2_ESM.xlsx]

## Sheet: Sheet1
	Additional file 2: The theoretical allele frequencies, discrimination power (DP), and probability of exclusion (PE) of 22 coding single-nucleotide polymorphisms (cSNPs) of European, African, American, and South Asian origin.
		European		African		American		South Asian
	cSNP	DP	PE	DP	PE	DP	PE	DP	PE
	rs12221474	0.396	0.159	0.381	0.154	0.391	0.157	0.495	0.186
	rs5960	0.234	0.103	0.494	0.186	0.441	0.172	0.434	0.17
	rs6061243	0.497	0.187	0.406	0.162	0.499	0.235	0.499	0.187
	rs1128925	0.333	0.139	0.291	0.124	0.352	0.145	0.418	0.165
	rs9620123	0.305	0.129	0.493	0.186	0.282	0.121	0.447	0.174
	rs8048410	0.418	0.165	0.405	0.161	0.477	0.182	0.494	0.186
	rs6503070	0.493	0.186	0.226	0.1	0.497	0.187	0.469	0.179
	rs231399	0.5	0.187	0.457	0.176	0.499	0.187	0.494	0.186
	rs12990557	0.485	0.184	0.348	0.144	0.5	0.187	0.458	0.176
	rs2297079	0.471	0.18	0.149	0.069	0.492	0.185	0.492	0.185
	rs12179	0.393	0.158	0.496	0.186	0.479	0.182	0.498	0.187
	rs3734557	0.486	0.184	0.442	0.172	0.476	0.181	0.365	0.149
	rs1051614	0.476	0.217	0.497	0.219	0.508	0.23	0.471	0.211
	rs2279819	0.471	0.18	0.115	0.054	0.496	0.186	0.482	0.183
	rs2304035	0.471	0.18	0.488	0.184	0.494	0.186	0.499	0.187
	rs6559167	0.664	0.405	0.634	0.379	0.66	0.402	0.616	0.366
	rs3741097	0.332	0.138	0.161	0.074	0.259	0.113	0.478	0.182
	rs4758686	0.493	0.186	0.496	0.186	0.477	0.182	0.496	0.187
	rs3737171	0.489	0.185	0.045	0.022	0.498	0.187	0.435	0.17
	rs3744877	0.499	0.187	0.259	0.113	0.5	0.187	0.5	0.187
	rs2249057	0.452	0.175	0.336	0.14	0.319	0.134	0.422	0.166
	rs3743399	0.308	0.13	0.018	0.009	0.453	0.175	0.382	0.191
	*The DP and PE values of European, African, American, South Asican are calculated based on the allele frequency from the 1000 Genomes
